# Supplementary material for: Composition, Formation, and Regulation of the Cytosolic C-ring, a Dynamic Component of the Type III Secretion Injectisome
Source: PLoS Biol. 2015 Jan 15;13(1):e1002039. doi: 10.1371/journal.pbio.1002039 (PMC4295842; doi:10.1371/journal.pbio.1002039)
Supplement: S2 Text — (TXT) [file pbio.1002039.s017.txt]

Sequences were obtained from GenBank with the following accession numbers:

Yersinia enterocolitica YscQ, AAD16827.1, GI:4324350
Ralstonia solanacearum HrcQ, CAD18012.1, GI:17431333
Pseudomonas syringae DC3000 HrcQa+HrcQb, AAO54919.1 and AAO54918.1, GI:28851843 and 28851842
Escherichia coli O127:H6 str. E2348/69 SepQ, CAS11493.1, GI:215267048
Salmonella enterica Typhimurium	SpaO, CBW18968.1, GI:301159450


gi|4324350|gb|A       1 MSL--LT------LPQAKL--S------EL--SLRQRLSHYRQNYLWEEGKLELTVSEPPSSL   45 
gi|17431333|emb       1 MNAGPSFSALEPHLRAFTP--A------HA--ALTRLLDGVHRGGDSDDWQLHLARTPLAASA   53 
gi|28851842_288       1 MSA--LC------LRKVDP--LLAKVSREL--GAGQCLSFSAKGQQAELTLLPLIASDETPAK   51 
gi|215267048|em       1 MKP--LS-------SQLNMKIN------DFYLPLLPVIGTG-RLYITSEGHACHAYFREVSGH   47 
gi|301159450|em       1 M-S--LR------VRQIDR--R------EW--LLAQTATECQRHG-------REATLEYPTRQ   37 

cons                  1 *                           .             :                 .     63 


gi|4324350|gb|A      46 NC---------ILQLQWKGTHFTL-YCFGDDLA---------NWLT---PDLLGAPFSTLPKE   86 
gi|17431333|emb      54 PLTLAIQSAQCRAELLIDGAHYPALHAIARETDRPRRLALGNLWLA---PVLHALEDAGLGE-  112 
gi|28851842_288      52 GV--------------WLNTAVGA-LCLSDAEA-----------LL---SLLGDIPLTLGGEQ   85 
gi|215267048|em      48 GI---------RFTLTYSGYEGRF-WISEEQFI---------QWCQELFPYSESRLIPEDMIK   91 
gi|301159450|em      38 GM---------WVRLSDAEKRWSA-WIKPGDWL---------EHVS---PALAGAAVSAGAEH   78 

cons                 64                                                  .       .       126 


gi|4324350|gb|A      87 LQLALLER----QT-VFLPKLVCNDIATA-------SLSVTQPL----LSLRLSRDNAHISFW  133 
gi|17431333|emb     113 TQL----T--------NLRRLKADAVHTSG-PVLPLQIASAAHACRCDIHALDWHGVPPAPPA  162 
gi|28851842_288      86 Q-AWYWQF--------FNQRLSPTIADLLA-PVEPLPQACAELTVGCRIQVRLADQQVHAHLH  138 
gi|215267048|em      92 LMIL-WVMQTALP----EGDVSVDDVQFTMLNKDVYP------V----IENNNGENRLNVIIL  139 
gi|301159450|em      79 LVVP-WLAATERPFELPVPHLSCRRLCVEN-PVPGSALPEGKLL-------HIMSD--RGGLW  130 

cons                127                     :                                            189 


gi|4324350|gb|A     134 LTSAEAL------FALLPAR-------PNSERIPL--PILLSLRWHKVYLTLDEVDSLRLGDV  181 
gi|17431333|emb     163 AD-PDTI------LHR-----------FGALALPG--RLRVAS----RRCRRGLLDTLAPGDI  201 
gi|28851842_288     139 ATP-ETL------LTLLRSAAWQARLKPLDERWSISTPLILG----ELSLTLEQLASLRPGDV  190 
gi|215267048|em     140 ETTVQSLQHLINDNWQFVPH-------SNALFFDG--YIVPG------WTDY-PVTELRVGDS  186 
gi|301159450|em     131 FEHLPEL------PAVGGGR-------PKMLRWPL--RFVIGS----SDTQRSLLGRIGIGDV  174 

cons                190       :                               :  .            :  :  **   252 


gi|4324350|gb|A     182 LLAPEGSGPNSPVLAYVGENPWGYFQLQSNKL---EF----IGMSH-----------ESD---  223 
gi|17431333|emb     202 LLGWNDATYRPAADEGTVHL-------AWGDARQPHLTATA-HYKD---GIVTTLD-----LH  248 
gi|28851842_288     191 LLPAN--CKFDSAGQGFLTLA-GRQWAAQTDSQDQHLLLRLSHEEHSHHEYMSTEDLYQDDVE  250 
gi|215267048|em     187 LRLYHVDDSQERRCWIVINNPLATVKLSDNNL---SV--------------TDV---------  223 
gi|301159450|em     175 LLIRTSRAEVY-----CYAKKLGHFNRVEGGI------------------IVETLD-----IQ  209 

cons                253 *                                                                315 


gi|4324350|gb|A     224 ------------------------------ELN-------------PKPLTD--LNQLPVQVS  241 
gi|17431333|emb     249 PLTD------DDD---AYPHDFAAPRTPAGSS--------------AGQGVP--LEQLEVPVH  286 
gi|28851842_288     251 SLEDYDDETAEQEHEHEHEQQWAEPDDESEYAEAEPDDDEQEEQEEQQAPSG--LDSLALDLT  311 
gi|215267048|em     224 -------------------------------LA-------------ADPLCTISSETVMNRIY  242 
gi|301159450|em     210 HIEE--------------------ENNT--TET-------------AETLPG--LNQLPVKLE  235 

cons                316                                                        : :   :   378 


gi|4324350|gb|A     242 FEVGRQILDWHTLTSLEPGSLIDLTTPV-DGEVRLLANGRLLGHGRLVEIQGRLGVRIERLTE  303 
gi|17431333|emb     287 LELAVMGMPLAELAALQPQHVLTLPVKIRDVSVRLVCHGQTLGHGQLVAVGEQLGLQIASIGK  349 
gi|28851842_288     312 LRCGELRLTLAELRRLDAGTILEVGGVA-PGYATLCHGERVVAEGELVDVDGRLGLQITRLAA  373 
gi|215267048|em     243 CVIGTVHIDIHMLRNVQKDDIIDSTGYHLFGGCQLVRNNTTIAYGSIIKINEDFYFTISVVC-  304 
gi|301159450|em     236 FVLYRKNVTLAELEAMGQQQLLSLPTNA-ELNVEIMANGVLLGNGELVQMNDTLGVEIHEWLS  297 

cons                379        :    *  :    ::            :      :. * :: :   : . *       441 


gi|4324350|gb|A     304 -VTI-S  307 
gi|17431333|emb     350 -HHAER  354 
gi|28851842_288     374 -Q---P  375 
gi|215267048|em     305 -----D  305 
gi|301159450|em     298 ESGNGE  303 

cons                442         447 
